# Supplementary material for: Comprehensive Two-Dimensional Gas Chromatography–Mass Spectrometry Analysis of Exhaled Breath Compounds after Whole Grain Diets
Source: Molecules. 2021 May 2;26(9):2667. doi: 10.3390/molecules26092667 (PMC8125105; doi:10.3390/molecules26092667)
Supplement: Supplementary file 1 [file molecules-26-02667-s001.zip]

Archive with 1 entries (1 files):
- molecules-1183973-supplementary.pdf
